# Supplementary material for: Various Sizes and Shapes of Mixed-Anion Fe(NH2trz)3(BF4)2−x(SiF6)x/2@SiO2 Nanohybrid Particles Undergoing Spin Crossover Just Above Room Temperature
Source: Nanomaterials (Basel). 2025 Jan 9;15(2):90. doi: 10.3390/nano15020090 (PMC11767441; doi:10.3390/nano15020090)
Supplement: Supplementary file 1 [file nanomaterials-15-00090-s001.zip]

Archive with 1 entries (1 files):
- nanomaterials-3303474-supplementary.pdf
